# Supplementary material for: Fecal Hyodeoxycholic Acid Is Correlated With Tylosin-Induced Microbiome Changes in Growing Pigs
Source: Front Vet Sci. 2018 Aug 28;5:196. doi: 10.3389/fvets.2018.00196 (PMC6121748; doi:10.3389/fvets.2018.00196)
Supplement: Supplementary file 1 [file Table_1.XLSX]

## Sheet: HDCA
Supplementary data for manuscript "Fecal Hyodeoxycholic Acid is Correlated with Tylosin-induced Microbiome Changes in Growing Pigs"
Table S1. The top 50 correlations between OTUs and HDCA (significant results were highlighted in red bold font, and all Clostrifia family were highlighted in yellow background)
Taxa	Metabolite	r-value	Q-value
k__Bacteria..p__Firmicutes..c__Clostridia..o__Clostridiales..f__Lachnospiraceae.79	HDCA	0.963263	0.00986112
k__Bacteria..p__Firmicutes..c__Bacilli..o__Lactobacillales..f__Lactobacillaceae..g__Lactobacillus..s__.83	HDCA	0.8997	0.111348
k__Bacteria..p__Firmicutes..c__Clostridia..o__Clostridiales..f__Ruminococcaceae..g__..s__.179	HDCA	0.887542	0.122584
k__Bacteria..p__Firmicutes..c__Bacilli..o__Lactobacillales..f__Lactobacillaceae..g__Lactobacillus..s__.74	HDCA	0.887542	0.122584
k__Bacteria..p__Firmicutes..c__Clostridia..o__Clostridiales..f__Ruminococcaceae..g__..s__.425	HDCA	0.83891	0.177377
k__Bacteria..p__Firmicutes..c__Clostridia..o__Clostridiales..f__Christensenellaceae..g__..s__.2	HDCA	0.866667	0.17844
k__Bacteria..p__Firmicutes..c__Clostridia..o__Clostridiales..f__Veillonellaceae..g__Dialister..s__.39	HDCA	0.837909	0.17844
k__Bacteria..p__Firmicutes..c__Clostridia..o__Clostridiales..f__Lachnospiraceae..g__..s__.11	HDCA	-0.831656	0.179544
k__Bacteria..p__Bacteroidetes..c__Bacteroidia..o__Bacteroidales..f__Prevotellaceae..g__Prevotella..s__copri.5	HDCA	0.825403	0.191497
k__Bacteria..p__Firmicutes..c__Bacilli..o__Lactobacillales..f__Streptococcaceae..g__Streptococcus..s__.26	HDCA	0.842424	0.205305
k__Bacteria..p__Firmicutes..c__Clostridia..o__Clostridiales..f__Lachnospiraceae..g__Blautia..s__.48	HDCA	0.800391	0.215625
k__Bacteria..p__Firmicutes..c__Bacilli..o__Lactobacillales..f__Streptococcaceae..g__Streptococcus..s__.18	HDCA	0.830303	0.215625
k__Bacteria..p__Firmicutes..c__Bacilli..o__Lactobacillales..f__Streptococcaceae..g__Streptococcus..s__.23	HDCA	0.794138	0.225378
k__Bacteria..p__Bacteroidetes..c__Bacteroidia..o__Bacteroidales..f__S24.7..g__..s__.144	HDCA	-0.818182	0.226181
k__Bacteria..p__Proteobacteria..c__Gammaproteobacteria..o__Enterobacteriales..f__Enterobacteriaceae..g__..s__.9	HDCA	-0.818182	0.226181
k__Bacteria..p__Firmicutes..c__Clostridia..o__Clostridiales..f__..g__..s__.1	HDCA	0.782275	0.237564
k__Bacteria..p__Firmicutes..c__Clostridia..o__Clostridiales..f__Ruminococcaceae..g__..s__.26	HDCA	0.782275	0.237564
k__Bacteria..p__Firmicutes..c__Clostridia..o__Clostridiales..f__Ruminococcaceae..g__..s__.308	HDCA	0.806061	0.237564
k__Bacteria..p__Firmicutes..c__Clostridia..o__Clostridiales..f__Ruminococcaceae..g__..s__.538	HDCA	0.778119	0.237564
k__Bacteria..p__Firmicutes..c__Clostridia..o__Clostridiales.8	HDCA	0.806061	0.237564
k__Bacteria..p__Firmicutes..c__Bacilli..o__Lactobacillales..f__Streptococcaceae..g__Streptococcus..s__.19	HDCA	0.778119	0.237564
k__Bacteria..p__Firmicutes..c__Clostridia..o__Clostridiales..f__..g__..s__.497	HDCA	0.769345	0.248965
k__Bacteria..p__Firmicutes..c__Clostridia..o__Clostridiales..f__Ruminococcaceae..g__..s__.813	HDCA	0.77204	0.248965
k__Bacteria..p__Bacteroidetes..c__Bacteroidia..o__Bacteroidales..f__Bacteroidaceae..g__Bacteroides..s__.4	HDCA	0.769126	0.248965
k__Bacteria..p__Firmicutes..c__Bacilli..o__Lactobacillales..f__Streptococcaceae..g__Streptococcus..s__.11	HDCA	0.793939	0.248965
k__Bacteria..p__Firmicutes..c__Bacilli..o__Lactobacillales..f__Streptococcaceae..g__Streptococcus..s__luteciae.1	HDCA	0.77204	0.248965
k__Bacteria..p__Firmicutes..c__Clostridia..o__Clostridiales..f__..g__..s__.114	HDCA	0.756415	0.263149
k__Bacteria..p__Firmicutes..c__Bacilli..o__Lactobacillales..f__Streptococcaceae..g__Streptococcus.39	HDCA	0.781818	0.263149
k__Bacteria..p__Firmicutes..c__Clostridia..o__Clostridiales..f__Veillonellaceae..g__Anaerovibrio..s__.9	HDCA	0.750366	0.271058
k__Bacteria..p__Firmicutes..c__Clostridia..o__Clostridiales..f__..g__..s__.254	HDCA	-0.769697	0.276118
k__Bacteria..p__Firmicutes..c__Clostridia..o__Clostridiales..f__Ruminococcaceae..g__..s__.468	HDCA	0.769697	0.276118
k__Bacteria..p__Actinobacteria..c__Coriobacteriia..o__Coriobacteriales..f__Coriobacteriaceae..g__..s__.21	HDCA	0.769697	0.276118
k__Bacteria..p__Bacteroidetes..c__Bacteroidia..o__Bacteroidales..f__Prevotellaceae..g__Prevotella..s__.32	HDCA	0.769697	0.276118
k__Bacteria..p__Bacteroidetes..c__Bacteroidia..o__Bacteroidales..f__Prevotellaceae..g__Prevotella..s__.47	HDCA	0.769697	0.276118
k__Bacteria..p__Firmicutes..c__Bacilli..o__Lactobacillales..f__Streptococcaceae..g__Streptococcus..s__.21	HDCA	0.769697	0.276118
k__Bacteria..p__Firmicutes..c__Clostridia..o__Clostridiales..f__Lachnospiraceae..g__..s__.362	HDCA	0.742387	0.276892
k__Bacteria..p__Firmicutes..c__Clostridia..o__Clostridiales..f__..g__..s__.701	HDCA	0.741645	0.277499
k__Bacteria..p__Firmicutes..c__Clostridia..o__Clostridiales..f__Lachnospiraceae..g__..s__.492	HDCA	-0.757576	0.293182
k__Bacteria..p__Firmicutes..c__Clostridia..o__Clostridiales..f__Lachnospiraceae..g__Shuttleworthia..s__.3	HDCA	0.757576	0.293182
k__Bacteria..p__Firmicutes..c__Clostridia..o__Clostridiales..f__Ruminococcaceae..g__..s__.1083	HDCA	0.757576	0.293182
k__Bacteria..p__Firmicutes..c__Clostridia..o__Clostridiales..f__Ruminococcaceae..g__..s__.784	HDCA	0.730116	0.293182
k__Bacteria..p__Firmicutes..c__Clostridia..o__Clostridiales..f__Ruminococcaceae..g__Ruminococcus..s__.203	HDCA	0.729487	0.293182
k__Bacteria..p__Firmicutes..c__Clostridia..o__Clostridiales..f__Veillonellaceae..g__Dialister..s__.40	HDCA	0.730116	0.293182
k__Bacteria..p__Firmicutes..c__Bacilli..o__Lactobacillales..f__Streptococcaceae..g__Streptococcus..s__.55	HDCA	0.729487	0.293182
k__Bacteria..p__Actinobacteria..c__Coriobacteriia..o__Coriobacteriales..f__Coriobacteriaceae..g__..s__.1	HDCA	0.745455	0.307158
k__Bacteria..p__Bacteroidetes..c__Bacteroidia..o__Bacteroidales..f__Prevotellaceae..g__Prevotella..s__.131	HDCA	-0.725354	0.307158
k__Bacteria..p__Firmicutes..c__Clostridia..o__Clostridiales..f__..g__..s__.343	HDCA	0.717845	0.311506
k__Bacteria..p__Firmicutes..c__Clostridia..o__Clostridiales..f__Ruminococcaceae..g__Oscillospira..s__.52	HDCA	0.717329	0.311506
k__Bacteria..p__Firmicutes..c__Clostridia..o__Clostridiales..f__Ruminococcaceae..g__..s__.92	HDCA	0.733333	0.320469
k__Bacteria..p__Firmicutes..c__Erysipelotrichi..o__Erysipelotrichales..f__Erysipelotrichaceae..g__p.75.a5..s__.2	HDCA	0.733333	0.320469

## Sheet: LCA
Supplementary data for manuscript "Fecal Hyodeoxycholic Acid is Correlated with Tylosin-induced Microbiome Changes in Growing Pigs"
Table S1. The top 50 correlations between OTUs and LCA (significant results were highlighted in red bold font, and all Clostrifia family were highlighted in yellow background)
Taxa	Metabolite	r	Q-value
k__Bacteria..p__Firmicutes..c__Clostridia..o__Clostridiales..f__Lachnospiraceae..g__Coprococcus..s__.60	LCA	0.939394	0
k__Bacteria..p__Firmicutes..c__Clostridia..o__Clostridiales..f__Ruminococcaceae..g__Ruminococcus..s__.102	LCA	0.951515	0
k__Bacteria..p__Firmicutes..c__Clostridia..o__Clostridiales..f__Clostridiaceae..g__Clostridium..s__.75	LCA	0.936175	0.0500051
k__Bacteria..p__Firmicutes..c__Clostridia..o__Clostridiales..f__..g__..s__.533	LCA	0.931705	0.0600279
k__Bacteria..p__Firmicutes..c__Clostridia..o__Clostridiales..f__Lachnospiraceae..g__..s__.47	LCA	0.92645	0.0603669
k__Bacteria..p__Firmicutes..c__Clostridia..o__Clostridiales..f__Ruminococcaceae..g__..s__.101	LCA	0.92645	0.0603669
k__Bacteria..p__Firmicutes..c__Clostridia..o__Clostridiales..f__Ruminococcaceae..g__..s__.282	LCA	-0.927273	0.0603669
k__Bacteria..p__Bacteroidetes..c__Bacteroidia..o__Bacteroidales..f__.Paraprevotellaceae...g__.Prevotella...s__.57	LCA	-0.925452	0.0603669
k__Bacteria..p__Firmicutes..c__Clostridia..o__Clostridiales..f__..g__..s__.490	LCA	0.919199	0.0705995
k__Bacteria..p__Firmicutes..c__Clostridia..o__Clostridiales..f__Clostridiaceae..g__Clostridium..s__.108	LCA	0.911577	0.084892
k__Bacteria..p__Firmicutes..c__Clostridia..o__Clostridiales..f__..g__..s__.288	LCA	-0.898646	0.111348
k__Bacteria..p__Firmicutes..c__Clostridia..o__Clostridiales..f__Clostridiaceae..g__..s__.100	LCA	0.901908	0.111348
k__Bacteria..p__Firmicutes..c__Clostridia..o__Clostridiales..f__Clostridiaceae..g__..s__.4	LCA	0.898646	0.111348
k__Bacteria..p__Firmicutes..c__Clostridia..o__Clostridiales..f__Clostridiaceae.21	LCA	0.901908	0.111348
k__Bacteria..p__Firmicutes..c__Clostridia..o__Clostridiales..f__Veillonellaceae..g__Dialister..s__	LCA	-0.901908	0.111348
k__Bacteria..p__Firmicutes..c__Clostridia..o__Clostridiales..f__..g__..s__.109	LCA	-0.915152	0.111883
k__Bacteria..p__Firmicutes..c__Clostridia..o__Clostridiales..f__Ruminococcaceae..g__Ruminococcus.4	LCA	-0.894187	0.111883
k__Bacteria..p__Firmicutes..c__Clostridia..o__Clostridiales..f__Veillonellaceae..g__Mitsuokella..s__multacida.1	LCA	-0.915152	0.111883
k__Bacteria..p__Firmicutes..c__Clostridia..o__Clostridiales..f__..g__..s__.153	LCA	0.887934	0.122584
k__Bacteria..p__Firmicutes..c__Clostridia..o__Clostridiales..f__Ruminococcaceae..g__..s__.74	LCA	-0.889638	0.122584
k__Bacteria..p__Tenericutes..c__Mollicutes..o__RF39..f__..g__..s__.31	LCA	0.887542	0.122584
k__Bacteria..p__Firmicutes..c__Clostridia..o__Clostridiales..f__Clostridiaceae..g__..s__.53	LCA	0.885716	0.122801
k__Bacteria..p__Firmicutes..c__Clostridia..o__Clostridiales..f__Ruminococcaceae..g__..s__.1271	LCA	0.885716	0.122801
k__Bacteria..p__Firmicutes..c__Clostridia..o__Clostridiales..f__Ruminococcaceae..g__..s__.136	LCA	0.885716	0.122801
k__Bacteria..p__Bacteroidetes..c__Bacteroidia..o__Bacteroidales..f__Prevotellaceae..g__Prevotella..s__.287	LCA	-0.885716	0.122801
k__Bacteria..p__Firmicutes..c__Clostridia..o__Clostridiales..f__..g__..s__.256	LCA	0.90303	0.131222
k__Bacteria..p__Firmicutes..c__Clostridia..o__Clostridiales..f__..g__..s__.65	LCA	0.875384	0.131222
k__Bacteria..p__Firmicutes..c__Clostridia..o__Clostridiales..f__Clostridiaceae..g__..s__.146	LCA	0.875384	0.131222
k__Bacteria..p__Firmicutes..c__Clostridia..o__Clostridiales..f__Clostridiaceae.67	LCA	0.875428	0.131222
k__Bacteria..p__Firmicutes..c__Clostridia..o__Clostridiales..f__Dehalobacteriaceae..g__Dehalobacterium..s__.3	LCA	-0.90303	0.131222
k__Bacteria..p__Firmicutes..c__Clostridia..o__Clostridiales..f__Lachnospiraceae..g__..s__.259	LCA	0.875384	0.131222
k__Bacteria..p__Firmicutes..c__Clostridia..o__Clostridiales.24	LCA	0.90303	0.131222
k__Bacteria..p__Bacteroidetes..c__Bacteroidia..o__Bacteroidales..f__Prevotellaceae..g__Prevotella..s__.140	LCA	-0.877367	0.131222
k__Bacteria..p__Bacteroidetes..c__Bacteroidia..o__Bacteroidales..f__Prevotellaceae..g__Prevotella..s__.28	LCA	-0.881681	0.131222
k__Bacteria..p__Spirochaetes..c__Spirochaetes..o__Spirochaetales..f__Spirochaetaceae..g__Treponema..s__.17	LCA	0.881681	0.131222
k__Bacteria..p__Firmicutes..c__Clostridia..o__Clostridiales..f__Ruminococcaceae..g__..s__.112	LCA	-0.872786	0.131661
k__Bacteria..p__Firmicutes..c__Clostridia..o__Clostridiales..f__..g__..s__.499	LCA	0.865096	0.149211
k__Bacteria..p__Firmicutes..c__Clostridia..o__Clostridiales..f__Clostridiaceae..g__..s__.66	LCA	0.865096	0.149211
k__Bacteria..p__Firmicutes..c__Clostridia..o__Clostridiales..f__Clostridiaceae..g__..s__.95	LCA	0.865096	0.149211
k__Bacteria..p__Firmicutes..c__Clostridia..o__Clostridiales..f__Clostridiaceae..g__Clostridium..s__.30	LCA	0.862921	0.149211
k__Bacteria..p__Firmicutes..c__Clostridia..o__Clostridiales..f__Clostridiaceae.41	LCA	0.865096	0.149211
k__Bacteria..p__Firmicutes..c__Clostridia..o__Clostridiales..f__Lachnospiraceae..g__..s__.256	LCA	-0.890909	0.149211
k__Bacteria..p__Firmicutes..c__Clostridia..o__Clostridiales..f__Lachnospiraceae..g__..s__.406	LCA	0.863226	0.149211
k__Bacteria..p__Firmicutes..c__Clostridia..o__Clostridiales..f__Lachnospiraceae.15	LCA	0.863226	0.149211
k__Bacteria..p__Firmicutes..c__Clostridia..o__Clostridiales..f__Ruminococcaceae..g__..s__.743	LCA	0.890909	0.149211
k__Bacteria..p__Firmicutes..c__Clostridia..o__Clostridiales..f__Veillonellaceae.3	LCA	0.863226	0.149211
k__Bacteria..p__Proteobacteria..c__Betaproteobacteria..o__Burkholderiales..f__Oxalobacteraceae..g__Oxalobacter..s__formigenes	LCA	-0.890909	0.149211
k__Bacteria..p__Firmicutes..c__Clostridia..o__Clostridiales..f__..g__..s__.137	LCA	0.851068	0.160581
k__Bacteria..p__Firmicutes..c__Clostridia..o__Clostridiales..f__..g__..s__.4	LCA	0.852825	0.160581
k__Bacteria..p__Firmicutes..c__Clostridia..o__Clostridiales..f__..g__..s__.520	LCA	0.878788	0.160581
